# Supplementary material for: Material damage to multielectrode arrays after electrolytic lesioning is insignificant
Source: eLife. 2026 Jun 19;14:RP106452. doi: 10.7554/eLife.106452 (PMC13282118; doi:10.7554/eLife.106452)
Supplement: Video 1—source data 1. [file elife-106452.zip]

Archive with 2 entries (2 files):
- SEM_selector_v4.html
- __MACOSX/._SEM_selector_v4.html
