# Supplementary material for: Material damage to multielectrode arrays after electrolytic lesioning is insignificant
Source: eLife. 2026 Jun 19;14:RP106452. doi: 10.7554/eLife.106452 (PMC13282118; doi:10.7554/eLife.106452)
Supplement: Supplementary file 2. [file elife-106452-supp2.csv]

Subject	Region	Lesioning Array	Population Type	Damage Type	Shapiro-Wilk p-value
H	M1	x	B	AD	$<0.001$
H	M1	x	L	AD	$<0.001$
H	M1	x	N	AD	$<0.001$
H	M1	x	B	TB	$<0.001$
H	M1	x	L	TB	$<0.001$
H	M1	x	N	TB	$<0.001$
H	M1	x	B	CC	$<0.001$
H	M1	x	L	CC	$<0.01$
H	M1	x	N	CC	$<0.001$
H	M1	x	B	PC	$<0.001$
H	M1	x	L	PC	$<0.01$
H	M1	x	N	PC	$<0.001$
H	M1	x	B	PD	$<0.001$
H	M1	x	L	PD	$<0.001$
H	M1	x	N	PD	$<0.001$
H	M1	x	B	TO	$<0.01$
H	M1	x	L	TO	5.439E-002
H	M1	x	N	TO	$<0.01$
H	PMd		N	AD	$<0.001$
H	PMd		N	TB	$<0.001$
H	PMd		N	CC	$<0.001$
H	PMd		N	PC	$<0.001$
H	PMd		N	PD	$<0.001$
H	PMd		N	TO	$<0.001$
F	PMd	x	B	AD	$<0.001$
F	PMd	x	N	AD	$<0.001$
F	PMd	x	B	TB	$<0.001$
F	PMd	x	N	TB	$<0.001$
F	PMd	x	B	CC	$<0.001$
F	PMd	x	N	CC	$<0.001$
F	PMd	x	B	PC	$<0.001$
F	PMd	x	N	PC	$<0.001$
F	PMd	x	B	PD	$<0.001$
F	PMd	x	N	PD	$<0.001$
F	PMd	x	B	TO	$<0.001$
F	PMd	x	N	TO	$<0.01$
F	M1		N	AD	$<0.001$
F	M1		N	TB	$<0.001$
F	M1		N	CC	$<0.001$
F	M1		N	PC	$<0.001$
F	M1		N	PD	$<0.001$
F	M1		N	TO	$<0.01$
U	M1	x	B	AD	$<0.001$
U	M1	x	L	AD	$<0.05$
U	M1	x	N	AD	$<0.001$
U	M1	x	B	TB	$<0.001$
U	M1	x	L	TB	1.000E+000
U	M1	x	N	TB	$<0.001$
U	M1	x	B	CC	$<0.001$
U	M1	x	L	CC	5.552E-002
U	M1	x	N	CC	$<0.001$
U	M1	x	B	PC	$<0.001$
U	M1	x	L	PC	1.000E+000
U	M1	x	N	PC	$<0.001$
U	M1	x	B	PD	$<0.001$
U	M1	x	L	PD	1.000E+000
U	M1	x	N	PD	$<0.001$
U	M1	x	B	TO	$<0.001$
U	M1	x	L	TO	$<0.05$
U	M1	x	N	TO	$<0.001$
U	PMd		N	AD	$<0.001$
U	PMd		N	TB	$<0.001$
U	PMd		N	CC	$<0.001$
U	PMd		N	PC	$<0.001$
U	PMd		N	PD	$<0.001$
U	PMd		N	TO	$<0.001$
C	PMd	x	B	AD	$<0.001$
C	PMd	x	N	AD	$<0.001$
C	PMd	x	B	TB	$<0.001$
C	PMd	x	N	TB	$<0.001$
C	PMd	x	B	CC	$<0.001$
C	PMd	x	N	CC	$<0.001$
C	PMd	x	B	PC	$<0.001$
C	PMd	x	N	PC	$<0.001$
C	PMd	x	B	PD	1.000E+000
C	PMd	x	N	PD	1.000E+000
C	PMd	x	B	TO	$<0.001$
C	PMd	x	N	TO	$<0.001$
C	M1		N	AD	$<0.001$
C	M1		N	TB	$<0.001$
C	M1		N	CC	$<0.001$
C	M1		N	PC	1.000E+000
C	M1		N	PD	$<0.001$
C	M1		N	TO	$<0.001$
