# Supplementary material for: Material damage to multielectrode arrays after electrolytic lesioning is insignificant
Source: eLife. 2026 Jun 19;14:RP106452. doi: 10.7554/eLife.106452 (PMC13282118; doi:10.7554/eLife.106452)
Supplement: Supplementary file 3. [file elife-106452-supp3.csv]

Subject	Damage Type	Mann-Whitney p-value	Levene p-value
C	AD	3.49E-01	2.10E-01
C	TB	1.46E-01	9.22E-01
C	CC	6.02E-01	7.55E-01
C	PC	9.39E-01	8.80E-01
C	PD	1.00E+00
C	TO	5.87E-01	7.71E-01
H	AD	2.67E-01	7.24E-01
H	TB	9.66E-01	8.27E-01
H	CC	7.12E-01	$<0.05$
H	PC	8.82E-01	9.90E-01
H	PD	4.39E-01	4.14E-01
H	TO	5.77E-01	9.19E-02
F	AD	1.62E-01	1.72E-01
F	TB	5.17E-01	5.19E-01
F	CC	3.35E-01	3.82E-01
F	PC	1.11E-01	1.20E-01
F	PD	6.62E-01	6.60E-01
F	TO	6.32E-01	6.50E-01
U	AD	2.76E-01	1.58E-01
U	TB	7.62E-02	8.96E-02
U	CC	7.66E-02	9.07E-01
U	PC	5.53E-01	5.43E-01
U	PD	7.92E-01	7.65E-01
U	TO	6.59E-02	1.08E-01
Aggregate	AD	4.81E-01	9.52E-01
Aggregate	TB	6.82E-02	1.08E-01
Aggregate	CC	3.89E-01	8.39E-02
Aggregate	PC	7.62E-01	6.76E-01
Aggregate	PD	9.28E-01	9.08E-01
Aggregate	TO	1.05E-01	6.31E-02
