# Supplementary material for: Material damage to multielectrode arrays after electrolytic lesioning is insignificant
Source: eLife. 2026 Jun 19;14:RP106452. doi: 10.7554/eLife.106452 (PMC13282118; doi:10.7554/eLife.106452)
Supplement: Supplementary file 4. [file elife-106452-supp4.csv]

Subject	Damage Type	Mann-Whitney p-value	Levene p-value
C	AD	$<0.001$	4.42E-01
C	TB	$<0.001$	$<0.01$
C	CC	$<0.001$	$<0.05$
C	PC	3.01E-01	2.98E-01
C	PD	3.44E-01	3.40E-01
C	TO	$<0.001$	$<0.001$
H	AD	$<0.01$	6.56E-01
H	TB	$<0.05$	$<0.01$
H	CC	6.73E-02	2.64E-01
H	PC	$<0.001$	1.46E-01
H	PD	1.92E-01	$<0.05$
H	TO	$<0.05$	$<0.001$
F	AD	$<0.01$	$<0.01$
F	TB	$<0.001$	$<0.001$
F	CC	$<0.001$	9.47E-01
F	PC	$<0.001$	1.21E-01
F	PD	3.33E-01	1.81E-01
F	TO	$<0.001$	$<0.001$
U	AD	$<0.05$	2.01E-01
U	TB	$<0.001$	1.53E-01
U	CC	$<0.05$	6.34E-01
U	PC	$<0.001$	$<0.001$
U	PD	$<0.001$	$<0.01$
U	TO	$<0.001$	$<0.001$
