# Supplementary material for: Material damage to multielectrode arrays after electrolytic lesioning is insignificant
Source: eLife. 2026 Jun 19;14:RP106452. doi: 10.7554/eLife.106452 (PMC13282118; doi:10.7554/eLife.106452)
Supplement: Supplementary file 6. [file elife-106452-supp6.csv]

Subject	Lesion No.	Date	Lesion Electrodes	Approximate Duration (s)	Target Current (uA)
C	1	2022-11-01	53 \& 54	45	150
F	1	2019-10-27	52 \& 53	45	150
U	1	2020-12-01	71 \& 72	30	170
U	2	2021-01-05	25 \& 26	30	170
U	3	2021-01-19	77 \& 87	30	170
U	4	2021-02-10	20 \& 21	30	160
H	1	2019-12-03	11 \& 12	45	150
H	2	2020-01-13	85 \& 86	45	140
H	3	2020-01-20	80 \& 81	50	130
H	4	2020-02-17	67 \& 77	45	160
H	5	2020-02-25	18 \& 28	45	160
H	6	2020-03-04	62 \& 63	45	170
H	7	2020-03-11	43 \& 44	45	160
H	8	2020-03-16	43 \& 44	45	160
H	9	2020-04-14	15 \& 25	45	150
H	10	2020-04-21	29 \& 30	30	480
